# Supplementary material for: Raw Milk Cheese Microbiomes: A Paradigm for Interactions of Lactic Acid Bacteria in Food Ecosystems
Source: Foods. 2026 Mar 30;15(7):1160. doi: 10.3390/foods15071160 (PMC13073097; doi:10.3390/foods15071160)
Supplement: Supplementary file 1 [file foods-15-01160-s001.zip]

Archive with 1 entries (1 files):
- foods-4195608-supplementary.pdf
